# Supplementary material for: Evaluation of the efficacy of dasatinib, a Src/Abl inhibitor, in colorectal cancer cell lines and explant mouse model
Source: PLoS One. 2017 Nov 1;12(11):e0187173. doi: 10.1371/journal.pone.0187173 (PMC5665512; doi:10.1371/journal.pone.0187173)
Supplement: S1 Table — (XLSX) [file pone.0187173.s001.xlsx]

## Sheet: Sheet1
CRC CELL LINE	IC50 (uM)	KRAS	NRAS	BRAF	PIK3CA
KM20	0.08	WT	WT	Mut	WT
LS174T	0.08	Mut	WT	WT	Mut
SNU-977	0.08	WT	WT	WT	WT
WiDr	0.08	WT	WT	Mut	WT
HCT116	0.08	Mut	WT	WT	Mut
SW1417	0.08	WT	WT	Mut	WT
SNU-796	0.08	WT	MT	WT	WT
SKCO1	0.08	Mut	WT	WT	WT
HT29	0.16	WT	WT	Mut	Mut
GEO	0.16	Mut	WT	WT	WT
DLD1	0.16	Mut	WT	WT	Mut
SNU-254	0.16	Mut	WT	WT	WT
NCI-H508	0.32	WT	WT	Mut	Mut
SW837	0.32	Mut	WT	WT	WT
COLO678	0.32	Mut	WT	WT	WT
COLO201	0.32	WT	WT	Mut	WT
SNU-1181	0.32	Mut	WT	WT
SNU-C2B	0.32	Mut	WT	WT	WT
LS123	0.64	Mut	WT	WT	WT
SNU-1544	1.25	Mut	WT	WT	Mut
CL-34	1.25	WT	WT	Mut	WT
Mip101	1.25	Mut	WT	WT	Mut
SW48	1.25	WT	WT	WT	WT
COLO205	2.5	WT	WT	Mut	WT
RKO	2.5	WT	WT	Mut	Mut
LS180	2.5	Mut	WT	WT	Mut
HCT8	2.5	Mut	WT	WT	WT
GP2D	2.5	Mut	WT	WT	WT
SW1463	2.5	Mut	WT	WT	WT
SNU-1684	2.5	Mut	WT	WT	WT
HCT15	2.5	Mut	WT	WT	Mut
LOVO	5	Mut	WT	WT	WT
HCA-24	5		WT	WT	WT
LS513	5	Mut	WT	WT	WT
SW403	>5	Mut	WT	WT	WT
SNU-70	>5	WT	MUT	WT	WT
CACO2	>5	WT	WT	WT	WT
SW1116	>5	Mut	WT	WT	WT
HT55	>5	WT	WT	WT	WT
CL-11	>5	Mut	WT	WT	WT
MDST8	>5	WT	WT	Mut	WT
SW480	>5	Mut	WT	WT	WT
KM12C	>5	WT	WT	WT	WT
HT15	>5	WT	MUT	WT	WT
COLO741	>5	WT	WT	Mut	WT
T84	>5	Mut	WT	WT	Mut
SNU-1235	>5	WT	WT	Mut	WT
GP5D	>5	Mut	WT	WT	WT
LS1034	>5	Mut	WT	WT	WT
SNU-1411	>5	Mut	WT	WT	WT
SW620	>5	Mut	WT	WT	WT
SW948	>5	Mut	WT	WT	Mut
